# Supplementary material for: Gene expression profiling of reactive oxygen species (ROS) and antioxidant defense system following Sugarcane mosaic virus (SCMV) infection
Source: BMC Plant Biol. 2020 Nov 23;20:532. doi: 10.1186/s12870-020-02737-1 (PMC7685628; doi:10.1186/s12870-020-02737-1)
Supplement: Supplementary file 2 — Additional file 2: Table S1.Reads of each genotype (in replicates) with details of mapping to Sugarcane spontaneum reference genome. [file 12870_2020_2737_MOESM2_ESM.xlsx]

## Sheet: Sheet1
Additional file 2: Table S1: Reads of each genotype (with replicates) with detail of mapping to Sugarcane spontaneum reference genome.
Badila (Before Infection) Replicate 1	Badila (Before Infection) Replicate 2	Badila (Post Infection) Replicate 1	Badila (Post Infection) Replicate 2	B-48 (Before Infection) Replicate 1	B-48 (Before Infection) Replicate 2	B-48 (Post Infection) Replicate 1	B-48 (Post Infection) Replicate 2
31201691 reads; of these:	30774408 reads; of these:	19934307 reads; of these:	24329540 reads; of these:	32295164 reads; of these:	35889925 reads; of these:	20432957 reads; of these:	20969416 reads; of these:
31201691 (100.00%) were paired; of these:	30774408 (100.00%) were paired; of these:	19934307 (100.00%) were paired; of these:	24329540 (100.00%) were paired; of these:	32295164 (100.00%) were paired; of these:	35889925 (100.00%) were paired; of these:	20432957 (100.00%) were paired; of these:	20969416 (100.00%) were paired; of these:
12994154 (41.65%) aligned concordantly 0 times	13044347 (42.39%) aligned concordantly 0 times	8234703 (41.31%) aligned concordantly 0 times	9652098 (39.67%) aligned concordantly 0 times	13134705 (40.67%) aligned concordantly 0 times	14044497 (39.13%) aligned concordantly 0 times	8122390 (39.75%) aligned concordantly 0 times	7933295 (37.83%) aligned concordantly 0 times
9711752 (31.13%) aligned concordantly exactly 1 time	9199768 (29.89%) aligned concordantly exactly 1 time	6418397 (32.20%) aligned concordantly exactly 1 time	8073323 (33.18%) aligned concordantly exactly 1 time	10349721 (32.05%) aligned concordantly exactly 1 time	11539697 (32.15%) aligned concordantly exactly 1 time	6807614 (33.32%) aligned concordantly exactly 1 time	7128377 (33.99%) aligned concordantly exactly 1 time
8495785 (27.23%) aligned concordantly >1 times	8530293 (27.72%) aligned concordantly >1 times	5281207 (26.49%) aligned concordantly >1 times	6604119 (27.14%) aligned concordantly >1 times	8810738 (27.28%) aligned concordantly >1 times	10305731 (28.71%) aligned concordantly >1 times	5502953 (26.93%) aligned concordantly >1 times	5907744 (28.17%) aligned concordantly >1 times
----	----	----	----	----	----	----	----
12994154 pairs aligned concordantly 0 times; of these:	13044347 pairs aligned concordantly 0 times; of these:	8234703 pairs aligned concordantly 0 times; of these:	9652098 pairs aligned concordantly 0 times; of these:	13134705 pairs aligned concordantly 0 times; of these:	14044497 pairs aligned concordantly 0 times; of these:	8122390 pairs aligned concordantly 0 times; of these:	7933295 pairs aligned concordantly 0 times; of these:
392057 (3.02%) aligned discordantly 1 time	383278 (2.94%) aligned discordantly 1 time	178020 (2.16%) aligned discordantly 1 time	239977 (2.49%) aligned discordantly 1 time	471019 (3.59%) aligned discordantly 1 time	474806 (3.38%) aligned discordantly 1 time	200994 (2.47%) aligned discordantly 1 time	212029 (2.67%) aligned discordantly 1 time
----	----	----	----	----	----	----	----
12602097 pairs aligned 0 times concordantly or discordantly; of these:	12661069 pairs aligned 0 times concordantly or discordantly; of these:	8056683 pairs aligned 0 times concordantly or discordantly; of these:	9412121 pairs aligned 0 times concordantly or discordantly; of these:	12663686 pairs aligned 0 times concordantly or discordantly; of these:	13569691 pairs aligned 0 times concordantly or discordantly; of these:	7921396 pairs aligned 0 times concordantly or discordantly; of these:	7721266 pairs aligned 0 times concordantly or discordantly; of these:
25204194 mates make up the pairs; of these:	25322138 mates make up the pairs; of these:	16113366 mates make up the pairs; of these:	18824242 mates make up the pairs; of these:	25327372 mates make up the pairs; of these:	27139382 mates make up the pairs; of these:	15842792 mates make up the pairs; of these:	15442532 mates make up the pairs; of these:
17809348 (70.66%) aligned 0 times	18309460 (72.31%) aligned 0 times	12684208 (78.72%) aligned 0 times	14396064 (76.48%) aligned 0 times	17388863 (68.66%) aligned 0 times	18963207 (69.87%) aligned 0 times	12223275 (77.15%) aligned 0 times	11672603 (75.59%) aligned 0 times
4135801 (16.41%) aligned exactly 1 time	3809112 (15.04%) aligned exactly 1 time	2092105 (12.98%) aligned exactly 1 time	2690219 (14.29%) aligned exactly 1 time	4451347 (17.58%) aligned exactly 1 time	4517110 (16.64%) aligned exactly 1 time	2209877 (13.95%) aligned exactly 1 time	2277077 (14.75%) aligned exactly 1 time
3259045 (12.93%) aligned >1 times	3203566 (12.65%) aligned >1 times	1337053 (8.30%) aligned >1 times	1737959 (9.23%) aligned >1 times	3487162 (13.77%) aligned >1 times	3659065 (13.48%) aligned >1 times	1409640 (8.90%) aligned >1 times	1492852 (9.67%) aligned >1 times
71.46% overall alignment rate	70.25% overall alignment rate	68.18% overall alignment rate	70.41% overall alignment rate	73.08% overall alignment rate	73.58% overall alignment rate	70.09% overall alignment rate	72.17% overall alignment rate
