# Supplementary material for: Gene expression profiling of reactive oxygen species (ROS) and antioxidant defense system following Sugarcane mosaic virus (SCMV) infection
Source: BMC Plant Biol. 2020 Nov 23;20:532. doi: 10.1186/s12870-020-02737-1 (PMC7685628; doi:10.1186/s12870-020-02737-1)
Supplement: Supplementary file 3 — Additional file 3: Table S2.List of gene IDs of ROS producing and scavenging enzymes with eggNOG annotation. [file 12870_2020_2737_MOESM3_ESM.xlsx]

## Sheet: Sheet1
Additional file 3: Table S2: List of gene ID's of ROS producing and scavenging enzymes with eggNOG annotation.
ID	eggNOG annotation
ROS producing enzymes
Sspon.001A0003820	Flavin-binding monooxygenase-like
Sspon.001A0004900	Flavin-binding monooxygenase-like
Sspon.001A0005750	Flavin containing amine oxidoreductase
Sspon.001A0017061	Flavin-binding monooxygenase-like
Sspon.001A0017090	Flavin-binding monooxygenase-like
Sspon.001A0024200	Malate dehydrogenase
Sspon.001A0024210	Malate dehydrogenase
Sspon.001A0031640	May play a role in plant defense. Probably has no oxalate oxidase activity even if the active site is conserved
Sspon.001A0036510	Malate dehydrogenase
Sspon.001B0003410	Flavin-binding monooxygenase-like
Sspon.001B0004534	Flavin-binding monooxygenase-like
Sspon.001B0005100	Flavin containing amine oxidoreductase
Sspon.001B0019470	Flavin-binding monooxygenase-like
Sspon.001B0019470	Flavin-binding monooxygenase-like
Sspon.001B0020850	Flavin-binding monooxygenase-like
Sspon.001B0020880	Flavin-binding monooxygenase-like
Sspon.001B0020910	Flavin-binding monooxygenase-like
Sspon.001B0021050	Flavin-binding monooxygenase-like
Sspon.001B0027290	Flavin containing amine oxidoreductase
Sspon.001B0027300	Flavin containing amine oxidoreductase
Sspon.001B0028640	Malate dehydrogenase
Sspon.001B0028670	Malate dehydrogenase
Sspon.001B0028700	Malate dehydrogenase
Sspon.001B0035650	Flavin-binding monooxygenase-like
Sspon.001B0035780	Flavin-binding monooxygenase-like
Sspon.001B0039910	NADPH dependent diflavin oxidoreductase 1
Sspon.001B0040030	NADPH dependent diflavin oxidoreductase 1
Sspon.001B0045770	Malate dehydrogenase
Sspon.001C0005100	Flavin-binding monooxygenase-like
Sspon.001C0012491	Flavin-binding monooxygenase-like
Sspon.001C0014910	amine oxidase
Sspon.001C0016711	Flavin-binding monooxygenase-like
Sspon.001C0016851	Flavin-binding monooxygenase-like
Sspon.001C0016911	Flavin-binding monooxygenase-like
Sspon.001C0020600	germin-like protein
Sspon.001C0031610	May play a role in plant defense. Probably has no oxalate oxidase activity even if the active site is conserved
Sspon.001C0031620	May play a role in plant defense. Probably has no oxalate oxidase activity even if the active site is conserved
Sspon.001C0031660	May play a role in plant defense. Probably has no oxalate oxidase activity even if the active site is conserved
Sspon.001D0004632	Flavin-binding monooxygenase-like
Sspon.001D0018041	Flavin-binding monooxygenase-like
Sspon.001D0018100	Flavin-binding monooxygenase-like
Sspon.001D0024790	Malate dehydrogenase
Sspon.001D0024820	Malate dehydrogenase
Sspon.002A0006480	amine oxidase
Sspon.002A0006490	amine oxidase
Sspon.002A0006500	amine oxidase
Sspon.002A0011200	Flavin-binding monooxygenase-like
Sspon.002A0011210	Flavin-binding monooxygenase-like
Sspon.002A0018010	Respiratory burst NADPH oxidase
Sspon.002A0024050	germin-like protein
Sspon.002A0024060	germin-like protein
Sspon.002A0026673	Aldehyde oxidase and xanthine dehydrogenase, a/b hammerhead domain
Sspon.002A0026674	Aldehyde oxidase and xanthine dehydrogenase, a/b hammerhead domain
Sspon.002A0027410	amine oxidase
Sspon.002A0028412	Flavin-binding monooxygenase-like
Sspon.002A0034341	flavin-containing monooxygenase
Sspon.002A0034342	Flavin-containing monooxygenase family protein
Sspon.002A0037570	Respiratory burst NADPH oxidase
Sspon.002A0043170	Malate dehydrogenase
Sspon.002B0005700	amine oxidase
Sspon.002B0005710	amine oxidase
Sspon.002B0009560	Flavin-binding monooxygenase-like
Sspon.002B0010831	Aconitase C-terminal domain
Sspon.002B0014830	Respiratory burst NADPH oxidase
Sspon.002B0021560	germin-like protein
Sspon.002B0021580	germin-like protein
Sspon.002B0021590	germin-like protein
Sspon.002B0022560	Flavin-binding monooxygenase-like
Sspon.002B0023760	Aldehyde oxidase and xanthine dehydrogenase, a/b hammerhead domain
Sspon.002B0023761	Aldehyde oxidase and xanthine dehydrogenase, a/b hammerhead domain
Sspon.002B0023770	Aldehyde oxidase and xanthine dehydrogenase, a/b hammerhead domain
Sspon.002B0028570	Flavin-binding monooxygenase-like
Sspon.002B0028580	Flavin-binding monooxygenase-like
Sspon.002B0028590	Flavin-binding monooxygenase-like
Sspon.002B0028610	Flavin-binding monooxygenase-like
Sspon.002B0028750	Flavin-binding monooxygenase-like
Sspon.002B0034700	Respiratory burst NADPH oxidase
Sspon.002B0035710	Flavin-binding monooxygenase-like
Sspon.002C0003731	lactate/malate dehydrogenase, NAD binding domain
Sspon.002C0003905	Flavin containing amine oxidoreductase
Sspon.002C0003950	Flavin containing amine oxidoreductase
Sspon.002C0007880	amine oxidase
Sspon.002C0007890	amine oxidase
Sspon.002C0009991	Aconitase C-terminal domain
Sspon.002C0012320	Flavin-binding monooxygenase-like
Sspon.002C0012340	Flavin-binding monooxygenase-like
Sspon.002C0018360	Respiratory burst NADPH oxidase
Sspon.002C0018370	Respiratory burst NADPH oxidase
Sspon.002C0024320	germin-like protein
Sspon.002C0024330	germin-like protein
Sspon.002C0026480	Aldehyde oxidase and xanthine dehydrogenase, a/b hammerhead domain
Sspon.002C0030840	Flavin-binding monooxygenase-like
Sspon.002C0030891	Flavin-binding monooxygenase-like
Sspon.002C0033830	Flavin-containing monooxygenase family protein
Sspon.002C0033880	Flavin-containing monooxygenase family protein
Sspon.002C0033890	Flavin-containing monooxygenase family protein
Sspon.002C0035020	Flavin-containing monooxygenase family protein
Sspon.002C0036711	Malate dehydrogenase
Sspon.002C0042940	Respiratory burst NADPH oxidase
Sspon.002C0042950	Respiratory burst NADPH oxidase
Sspon.002D0002630	Flavin containing amine oxidoreductase
Sspon.002D0003712	amine oxidase
Sspon.002D0006261	Aconitase C-terminal domain
Sspon.002D0008430	Flavin-binding monooxygenase-like
Sspon.002D0008700	Flavin-binding monooxygenase-like
Sspon.002D0014320	Respiratory burst NADPH oxidase
Sspon.002D0020410	germin-like protein
Sspon.002D0020430	germin-like protein
Sspon.002D0020440	germin-like protein
Sspon.002D0021800	Flavin-binding monooxygenase-like
Sspon.002D0022810	Aldehyde oxidase and xanthine dehydrogenase, a/b hammerhead domain
Sspon.002D0022820	Aldehyde oxidase and xanthine dehydrogenase, a/b hammerhead domain
Sspon.002D0023450	amine oxidase
Sspon.002D0027451	Flavin-binding monooxygenase-like
Sspon.002D0027452	Flavin-binding monooxygenase-like
Sspon.002D0030210	Flavin-containing monooxygenase family protein
Sspon.002D0031170	Flavin-containing monooxygenase family protein
Sspon.002D0031180	Flavin-containing monooxygenase family protein
Sspon.002D0031950	Malate dehydrogenase
Sspon.002D0037600	Respiratory burst NADPH oxidase
Sspon.002D0038340	Flavin-binding monooxygenase-like
Sspon.003A0005810	germin-like protein
Sspon.003A0008620	Respiratory burst NADPH oxidase
Sspon.003A0009540	Flavin containing amine oxidoreductase
Sspon.003A0012630	Malate dehydrogenase
Sspon.003A0012770	Flavin-binding monooxygenase-like
Sspon.003A0017311	Respiratory burst NADPH oxidase
Sspon.003A0020150	germin-like protein
Sspon.003A0020220	germin-like protein
Sspon.003A0029832	Flavin-binding monooxygenase-like
Sspon.003A0030581	Flavin-binding monooxygenase-like
Sspon.003B0012490	Respiratory burst NADPH oxidase
Sspon.003B0013310	Flavin containing amine oxidoreductase
Sspon.003B0015561	Malate dehydrogenase
Sspon.003B0015680	Flavin-binding monooxygenase-like
Sspon.003B0021790	Respiratory burst NADPH oxidase
Sspon.003B0025331	Flavin containing amine oxidoreductase
Sspon.003B0025450	germin-like protein
Sspon.003B0025460	germin-like protein
Sspon.003B0025471	germin-like protein
Sspon.003B0025480	germin-like protein
Sspon.003B0025490	germin-like protein
Sspon.003B0035060	Flavin-binding monooxygenase-like
Sspon.003C0016240	Respiratory burst NADPH oxidase
Sspon.003C0017130	Flavin containing amine oxidoreductase
Sspon.003C0019980	Malate dehydrogenase
Sspon.003C0025112	Respiratory burst NADPH oxidase
Sspon.003C0025113	Respiratory burst NADPH oxidase
Sspon.003C0028240	Flavin containing amine oxidoreductase
Sspon.003C0028360	germin-like protein
Sspon.003C0028370	germin-like protein
Sspon.003C0028380	germin-like protein
Sspon.003C0037980	Flavin-binding monooxygenase-like
Sspon.003C0038060	Flavin-binding monooxygenase-like
Sspon.003D0011270	Respiratory burst NADPH oxidase
Sspon.003D0012210	Flavin containing amine oxidoreductase
Sspon.003D0014970	Malate dehydrogenase
Sspon.003D0017270	Flavin containing amine oxidoreductase
Sspon.003D0027100	Flavin-binding monooxygenase-like
Sspon.004A0011430	Isocitrate/isopropylmalate dehydrogenase
Sspon.004A0011480	Isocitrate/isopropylmalate dehydrogenase
Sspon.004A0011610	Isocitrate/isopropylmalate dehydrogenase
Sspon.004A0013920	NADH:flavin oxidoreductase / NADH oxidase family
Sspon.004A0015050	germin-like protein
Sspon.004A0024800	Aconitase family (aconitate hydratase)
Sspon.004A0024820	Aconitase family (aconitate hydratase)
Sspon.004A0024840	Aconitase family (aconitate hydratase)
Sspon.004A0024890	Aconitase family (aconitate hydratase)
Sspon.004A0024900	Aconitase family (aconitate hydratase)
Sspon.004A0024930	Aconitase family (aconitate hydratase)
Sspon.004A0024940	Aconitase family (aconitate hydratase)
Sspon.004A0024980	Aconitase family (aconitate hydratase)
Sspon.004A0025010	Aconitase family (aconitate hydratase)
Sspon.004A0025020	Aconitase family (aconitate hydratase)
Sspon.004B0000660	Inherit from lilNOG: F-box protein
Sspon.004B0010240	Isocitrate/isopropylmalate dehydrogenase
Sspon.004B0014080	germin-like protein
Sspon.004B0025020	Aconitase family (aconitate hydratase)
Sspon.004B0025060	Aconitase family (aconitate hydratase)
Sspon.004B0025090	Flavin-binding monooxygenase-like
Sspon.004B0025100	Aconitase family (aconitate hydratase)
Sspon.004B0025220	Aconitase family (aconitate hydratase)
Sspon.004B0027410	Flavin-binding monooxygenase-like
Sspon.004C0013200	NADH:flavin oxidoreductase / NADH oxidase family
Sspon.004C0015720	germin-like protein
Sspon.004C0015770	germin-like protein
Sspon.004C0024630	Aconitase family (aconitate hydratase)
Sspon.004D0013050	Isocitrate/isopropylmalate dehydrogenase
Sspon.004D0013070	Isocitrate/isopropylmalate dehydrogenase
Sspon.004D0013080	Isocitrate/isopropylmalate dehydrogenase
Sspon.004D0026580	Aconitase family (aconitate hydratase)
Sspon.004D0026590	Aconitase family (aconitate hydratase)
Sspon.005A0006960	Flavin containing amine oxidoreductase
Sspon.005A0007000	Flavin containing amine oxidoreductase
Sspon.005A0007021	Flavin containing amine oxidoreductase
Sspon.005A0007560	Malate dehydrogenase
Sspon.005A0011231	Isocitrate/isopropylmalate dehydrogenase
Sspon.005A0011541	Copper amine oxidase, N2 domain
Sspon.005A0011560	Copper amine oxidase, N2 domain
Sspon.005A0013610	NADH:flavin oxidoreductase / NADH oxidase family
Sspon.005A0017090	Copper amine oxidase, enzyme domain
Sspon.005A0018280	Flavin-binding monooxygenase-like
Sspon.005A0018730	germin-like protein
Sspon.005A0019241	Flavin-binding monooxygenase-like
Sspon.005A0020151	Aconitase C-terminal domain
Sspon.005A0020490	germin-like protein
Sspon.005B0002711	Flavin containing amine oxidoreductase
Sspon.005B0005263	Flavin containing amine oxidoreductase
Sspon.005B0009580	Copper amine oxidase, N2 domain
Sspon.005B0009700	Copper amine oxidase, enzyme domain
Sspon.005B0011660	NADH:flavin oxidoreductase / NADH oxidase family
Sspon.005B0011670	NADH:flavin oxidoreductase / NADH oxidase family
Sspon.005B0015282	Copper amine oxidase, enzyme domain
Sspon.005B0016580	Flavin-binding monooxygenase-like
Sspon.005C0007411	Isocitrate/isopropylmalate dehydrogenase
Sspon.005C0009431	NADH:flavin oxidoreductase / NADH oxidase family
Sspon.005C0009432	NADH:flavin oxidoreductase / NADH oxidase family
Sspon.005C0009441	NADH:flavin oxidoreductase / NADH oxidase family
Sspon.005C0014220	Copper amine oxidase, enzyme domain
Sspon.005C0015190	Flavin-binding monooxygenase-like
Sspon.005C0015420	germin-like protein
Sspon.005C0015440	germin-like protein
Sspon.005C0016120	Flavin-binding monooxygenase-like
Sspon.005C0016141	Flavin-binding monooxygenase-like
Sspon.005D0005820	Flavin containing amine oxidoreductase
Sspon.005D0009001	Flavin containing amine oxidoreductase
Sspon.005D0009610	Malate dehydrogenase
Sspon.005D0013370	Isocitrate/isopropylmalate dehydrogenase
Sspon.005D0013620	Copper amine oxidase, N2 domain
Sspon.005D0015560	NADH:flavin oxidoreductase / NADH oxidase family
Sspon.005D0015570	NADH:flavin oxidoreductase / NADH oxidase family
Sspon.005D0018921	Copper amine oxidase, enzyme domain
Sspon.005D0019912	Flavin-binding monooxygenase-like
Sspon.005D0019953	germin-like protein
Sspon.005D0020740	Flavin-binding monooxygenase-like
Sspon.006A0005970	Malate dehydrogenase
Sspon.006A0007072	Respiratory burst NADPH oxidase
Sspon.006A0007073	Respiratory burst NADPH oxidase
Sspon.006A0013192	Aconitase C-terminal domain
Sspon.006A0013300	germin-like protein
Sspon.006A0013320	germin-like protein
Sspon.006A0013340	germin-like protein
Sspon.006A0016090	Flavin containing amine oxidoreductase
Sspon.006A0017750	Flavin containing amine oxidoreductase
Sspon.006A0020070	Respiratory burst NADPH oxidase
Sspon.006B0006640	NADH:flavin oxidoreductase / NADH oxidase family
Sspon.006B0006762	Respiratory burst NADPH oxidase
Sspon.006B0007401	Malate dehydrogenase
Sspon.006B0009760	Malate dehydrogenase
Sspon.006B0012100	Flavin containing amine oxidoreductase
Sspon.006B0012110	Flavin containing amine oxidoreductase
Sspon.006B0012600	germin-like protein
Sspon.006B0012620	germin-like protein
Sspon.006B0012630	germin-like protein
Sspon.006B0012640	germin-like protein
Sspon.006B0012650	germin-like protein
Sspon.006B0012700	germin-like protein
Sspon.006B0012730	germin-like protein
Sspon.006B0012740	germin-like protein
Sspon.006B0012760	germin-like protein
Sspon.006B0012770	germin-like protein
Sspon.006B0012780	germin-like protein
Sspon.006B0012800	germin-like protein
Sspon.006B0012820	May play a role in plant defense. Probably has no oxalate oxidase activity even if the active site is conserved
Sspon.006B0012850	May play a role in plant defense. Probably has no oxalate oxidase activity even if the active site is conserved
Sspon.006B0015340	Flavin containing amine oxidoreductase
Sspon.006B0019500	Respiratory burst NADPH oxidase
Sspon.006B0019521	Respiratory burst NADPH oxidase
Sspon.006B0021780	Aldehyde oxidase and xanthine dehydrogenase, a/b hammerhead domain
Sspon.006C0005781	The chloroplastic, NADP-dependent form is essential for the photosynthesis C4 cycle, which allows plants to circumvent the problem of photorespiration. In C4 plants, NADP-MDH activity acts to convert oxaloacetate to malate in chloroplasts of mesophyll cells for transport to the bundle sheath cells
Sspon.006C0007141	NADH:flavin oxidoreductase / NADH oxidase family
Sspon.006C0007491	Respiratory burst NADPH oxidase
Sspon.006C0008310	Malate dehydrogenase
Sspon.006C0009490	germin-like protein
Sspon.006C0010590	germin-like protein
Sspon.006C0010770	germin-like protein
Sspon.006C0012610	Flavin containing amine oxidoreductase
Sspon.006C0012620	Flavin containing amine oxidoreductase
Sspon.006C0012980	Aconitase C-terminal domain
Sspon.006C0013001	germin-like protein
Sspon.006C0013020	germin-like protein
Sspon.006C0013030	germin-like protein
Sspon.006C0015150	Flavin containing amine oxidoreductase
Sspon.006C0023740	Respiratory burst NADPH oxidase
Sspon.006D0004970	The chloroplastic, NADP-dependent form is essential for the photosynthesis C4 cycle, which allows plants to circumvent the problem of photorespiration. In C4 plants, NADP-MDH activity acts to convert oxaloacetate to malate in chloroplasts of mesophyll cells for transport to the bundle sheath cells
Sspon.006D0004990	The chloroplastic, NADP-dependent form is essential for the photosynthesis C4 cycle, which allows plants to circumvent the problem of photorespiration. In C4 plants, NADP-MDH activity acts to convert oxaloacetate to malate in chloroplasts of mesophyll cells for transport to the bundle sheath cells
Sspon.006D0005000	The chloroplastic, NADP-dependent form is essential for the photosynthesis C4 cycle, which allows plants to circumvent the problem of photorespiration. In C4 plants, NADP-MDH activity acts to convert oxaloacetate to malate in chloroplasts of mesophyll cells for transport to the bundle sheath cells
Sspon.006D0005110	The chloroplastic, NADP-dependent form is essential for the photosynthesis C4 cycle, which allows plants to circumvent the problem of photorespiration. In C4 plants, NADP-MDH activity acts to convert oxaloacetate to malate in chloroplasts of mesophyll cells for transport to the bundle sheath cells
Sspon.006D0005120	The chloroplastic, NADP-dependent form is essential for the photosynthesis C4 cycle, which allows plants to circumvent the problem of photorespiration. In C4 plants, NADP-MDH activity acts to convert oxaloacetate to malate in chloroplasts of mesophyll cells for transport to the bundle sheath cells
Sspon.006D0006590	NADH:flavin oxidoreductase / NADH oxidase family
Sspon.006D0006923	Respiratory burst NADPH oxidase
Sspon.006D0007940	Malate dehydrogenase
Sspon.006D0012050	Flavin containing amine oxidoreductase
Sspon.006D0012390	germin-like protein
Sspon.006D0012400	germin-like protein
Sspon.006D0012410	germin-like protein
Sspon.006D0012440	germin-like protein
Sspon.006D0012450	germin-like protein
Sspon.006D0012460	germin-like protein
Sspon.006D0012470	germin-like protein
Sspon.006D0012480	germin-like protein
Sspon.006D0012510	May play a role in plant defense. Probably has no oxalate oxidase activity even if the active site is conserved
Sspon.006D0014450	Flavin containing amine oxidoreductase
Sspon.006D0018720	Respiratory burst NADPH oxidase
Sspon.007A0001980	Malate dehydrogenase
Sspon.007A0027430	Flavin-containing monooxygenase
Sspon.007B0001130	Malate dehydrogenase
Sspon.007B0015750	germin-like protein
Sspon.007C0001181	Malate dehydrogenase
Sspon.007C0001210	Malate dehydrogenase
Sspon.007C0001241	Malate dehydrogenase
Sspon.007C0014970	germin-like protein
Sspon.007D0008520	Malate dehydrogenase
Sspon.007D0013900	germin-like protein
Sspon.007D0019230	NADH:flavin oxidoreductase / NADH oxidase family
Sspon.008A0013029	Flavin-binding monooxygenase-like
Sspon.008A0014000	NADH:flavin oxidoreductase / NADH oxidase family
Sspon.008B0013261	Flavin-binding monooxygenase-like
Sspon.008B0015521	NADH:flavin oxidoreductase / NADH oxidase family
Sspon.008B0015530	NADH:flavin oxidoreductase / NADH oxidase family
Sspon.008D0013162	Flavin-binding monooxygenase-like
Sspon.008D0013340	Flavin-binding monooxygenase-like
Sspon.008D0015210	NADH:flavin oxidoreductase / NADH oxidase family
Sspon.ctg0005620	lactate/malate dehydrogenase, NAD binding domain
Sspon.ctg0292070	NADH:flavin oxidoreductase / NADH oxidase family
Sspon.ctg0564310	Flavin-binding monooxygenase-like
Sspon.ctg0704410	germin-like protein
Sspon.ctg0759240	germin-like protein
Sspon.ctg0902850	Isocitrate/isopropylmalate dehydrogenase
Non-enzymatic Antioxidants
Sspon.001A0002020	Glutathione S-transferase, C-terminal domain
Sspon.001A0002040	Glutathione S-transferase, C-terminal domain
Sspon.001A0002060	Glutathione S-transferase, C-terminal domain
Sspon.001A0002070	glutathione s-transferase
Sspon.001A0002080	Glutathione S-transferase, C-terminal domain
Sspon.001A0003240	Glutathione S-transferase, C-terminal domain
Sspon.001A0003771	Glutathione reductase
Sspon.001A0003920	Glutathione reductase
Sspon.001A0015890	Glutathione S-transferase
Sspon.001A0015980	Glutathione S-transferase, C-terminal domain
Sspon.001A0016000	Glutathione S-transferase
Sspon.001A0016010	Glutathione S-transferase
Sspon.001A0016020	Glutathione S-transferase
Sspon.001A0016030	Glutathione S-transferase, C-terminal domain
Sspon.001A0016040	glutathione Stransferase
Sspon.001A0016050	Glutathione S-transferase, C-terminal domain
Sspon.001A0016060	Glutathione S-transferase
Sspon.001A0016070	Glutathione S-transferase
Sspon.001A0016150	Glutathione S-transferase
Sspon.001A0016160	Glutathione S-transferase, C-terminal domain
Sspon.001A0016170	Glutathione S-transferase, N-terminal domain
Sspon.001A0016171	Glutathione S-transferase, C-terminal domain
Sspon.001A0016190	glutathione s-transferase
Sspon.001A0016200	glutathione s-transferase
Sspon.001A0016210	Glutathione S-transferase, N-terminal domain
Sspon.001A0016720	Glutathione S-transferase, N-terminal domain
Sspon.001A0016830	Glutathione S-transferase, C-terminal domain
Sspon.001A0022230	Glutathione S-transferase, N-terminal domain
Sspon.001A0022331	Glutathione reductase
Sspon.001A0027140	Glutathione S-transferase
Sspon.001A0027150	Glutathione S-transferase, N-terminal domain
Sspon.001A0027160	glutathione Stransferase
Sspon.001A0041760	Glutathione S-transferase
Sspon.001A0041870	glutathione Stransferase
Sspon.001A0041880	Glutathione S-transferase
Sspon.001A0043500	Glutathione S-transferase
Sspon.001A0043510	Glutathione S-transferase
Sspon.001A0043520	Glutathione S-transferase, C-terminal domain
Sspon.001A0043530	glutathione Stransferase
Sspon.001B0003010	Glutathione S-transferase, C-terminal domain
Sspon.001B0003530	Glutathione reductase
Sspon.001B0003532	Glutathione reductase
Sspon.001B0004340	Glutathione S-transferase, C-terminal domain
Sspon.001B0011460	Glutathione S-transferase
Sspon.001B0011470	Glutathione S-transferase
Sspon.001B0014550	Glutathione S-transferase
Sspon.001B0019740	Glutathione S-transferase
Sspon.001B0019750	Glutathione S-transferase
Sspon.001B0019760	Glutathione S-transferase
Sspon.001B0019770	Glutathione S-transferase, C-terminal domain
Sspon.001B0019780	Glutathione S-transferase
Sspon.001B0019790	Glutathione S-transferase
Sspon.001B0019800	glutathione Stransferase
Sspon.001B0019810	Glutathione S-transferase
Sspon.001B0019820	glutathione Stransferase
Sspon.001B0019830	Glutathione S-transferase, N-terminal domain
Sspon.001B0019840	Glutathione S-transferase, N-terminal domain
Sspon.001B0019850	Glutathione S-transferase
Sspon.001B0019860	Glutathione S-transferase
Sspon.001B0019870	glutathione S-transferase
Sspon.001B0019880	Glutathione S-transferase, N-terminal domain
Sspon.001B0019890	Glutathione S-transferase
Sspon.001B0019900	Glutathione S-transferase
Sspon.001B0019910	Glutathione S-transferase
Sspon.001B0019920	Glutathione S-transferase
Sspon.001B0019930	Glutathione S-transferase, C-terminal domain
Sspon.001B0019940	glutathione s-transferase
Sspon.001B0019950	glutathione s-transferase
Sspon.001B0019960	glutathione s-transferase
Sspon.001B0019970	Glutathione S-transferase
Sspon.001B0019980	Glutathione S-transferase, C-terminal domain
Sspon.001B0019990	Glutathione S-transferase, N-terminal domain
Sspon.001B0020000	glutathione s-transferase
Sspon.001B0020010	Glutathione S-transferase, C-terminal domain
Sspon.001B0020570	Glutathione S-transferase, N-terminal domain
Sspon.001B0020580	Glutathione S-transferase, C-terminal domain
Sspon.001B0026470	Glutathione S-transferase, N-terminal domain
Sspon.001B0026510	Glutathione reductase
Sspon.001B0034090	Glutathione S-transferase, C-terminal domain
Sspon.001B0035360	Glutathione S-transferase, C-terminal domain
Sspon.001B0037400	Glutathione S-transferase, C-terminal domain
Sspon.001B0038900	glutathione Stransferase
Sspon.001B0039840	glutathione Stransferase
Sspon.001B0045940	Glutathione S-transferase, C-terminal domain
Sspon.001C0002160	Glutathione S-transferase, C-terminal domain
Sspon.001C0015640	Glutathione S-transferase
Sspon.001C0015650	Glutathione S-transferase
Sspon.001C0015680	Glutathione S-transferase, C-terminal domain
Sspon.001C0015720	Glutathione S-transferase, C-terminal domain
Sspon.001C0015791	Glutathione S-transferase, N-terminal domain
Sspon.001C0015800	Glutathione S-transferase, N-terminal domain
Sspon.001C0015810	Glutathione S-transferase
Sspon.001C0015820	Glutathione S-transferase
Sspon.001C0015830	Glutathione S-transferase
Sspon.001C0015900	Glutathione S-transferase
Sspon.001C0015910	Glutathione S-transferase
Sspon.001C0015920	glutathione s-transferase
Sspon.001C0016380	Glutathione S-transferase, N-terminal domain
Sspon.001C0016410	Glutathione S-transferase, C-terminal domain
Sspon.001C0016471	Glutathione S-transferase, N-terminal domain
Sspon.001C0018640	glutathione Stransferase
Sspon.001C0022271	Glutathione reductase
Sspon.001C0022420	Glutathione S-transferase, N-terminal domain
Sspon.001C0029120	Glutathione S-transferase, C-terminal domain
Sspon.001C0029130	Glutathione S-transferase, C-terminal domain
Sspon.001D0002432	Glutathione S-transferase, C-terminal domain
Sspon.001D0002450	glutathione s-transferase
Sspon.001D0002460	Glutathione S-transferase, C-terminal domain
Sspon.001D0008790	Glutathione S-transferase, N-terminal domain
Sspon.001D0017330	Glutathione S-transferase
Sspon.001D0017340	Glutathione S-transferase
Sspon.001D0017370	Glutathione S-transferase
Sspon.001D0017531	Glutathione S-transferase, C-terminal domain
Sspon.001D0022280	Glutathione S-transferase, N-terminal domain
Sspon.001D0030350	Glutathione S-transferase, C-terminal domain
Sspon.001D0039040	Glutathione S-transferase, C-terminal domain
Sspon.002A0000600	Glutathione S-transferase, C-terminal domain
Sspon.002A0000610	Glutathione S-transferase, C-terminal domain
Sspon.002A0000740	Glutathione S-transferase
Sspon.002A0011411	Glutathione S-transferase, C-terminal domain
Sspon.002A0016510	Glutathione S-transferase, N-terminal domain
Sspon.002A0016530	Glutathione S-transferase, N-terminal domain
Sspon.002A0020890	Glutathione S-transferase, N-terminal domain
Sspon.002A0031220	Glutathione S-transferase, N-terminal domain
Sspon.002A0031221	Glutathione S-transferase, C-terminal domain
Sspon.002B0000010	Glutathione S-transferase
Sspon.002B0000393	Glutathione S-transferase, C-terminal domain
Sspon.002B0009910	Glutathione S-transferase, C-terminal domain
Sspon.002B0013470	Glutathione S-transferase, N-terminal domain
Sspon.002B0019070	Glutathione S-transferase, N-terminal domain
Sspon.002B0029920	Glutathione S-transferase, C-terminal domain
Sspon.002C0012830	Glutathione S-transferase, C-terminal domain
Sspon.002C0012860	Glutathione S-transferase, C-terminal domain
Sspon.002C0012960	Glutathione S-transferase, C-terminal domain
Sspon.002C0017120	Glutathione S-transferase, N-terminal domain
Sspon.002C0024740	Glutathione S-transferase, N-terminal domain
Sspon.002C0028450	glutathione Stransferase
Sspon.002C0031990	Glutathione S-transferase, N-terminal domain
Sspon.002C0032000	Glutathione S-transferase, N-terminal domain
Sspon.002C0032010	Glutathione S-transferase, C-terminal domain
Sspon.002C0032020	glutathione Stransferase
Sspon.002C0032060	glutathione Stransferase
Sspon.002C0032090	Glutathione S-transferase, C-terminal domain
Sspon.002C0032100	Glutathione S-transferase, C-terminal domain
Sspon.002C0043191	glutathione synthetase
Sspon.002D0009050	Glutathione S-transferase, C-terminal domain
Sspon.002D0009060	Glutathione S-transferase, C-terminal domain
Sspon.002D0012620	Glutathione S-transferase, N-terminal domain
Sspon.002D0017300	Glutathione S-transferase, N-terminal domain
Sspon.002D0028880	Glutathione S-transferase, N-terminal domain
Sspon.002D0028910	glutathione Stransferase
Sspon.002D0028930	Glutathione S-transferase, C-terminal domain
Sspon.002D0029511	Glutathione S-transferase, N-terminal domain
Sspon.003A0000004	Glutathione S-transferase, C-terminal domain
Sspon.003A0001310	glutathione Stransferase
Sspon.003A0007150	Glutathione S-transferase
Sspon.003A0010400	Glutathione S-transferase, C-terminal domain
Sspon.003A0016620	Glutathione S-transferase, C-terminal domain
Sspon.003A0016630	Glutathione S-transferase, C-terminal domain
Sspon.003A0017530	Glutathione S-transferase, C-terminal domain
Sspon.003A0017540	Glutathione S-transferase, C-terminal domain
Sspon.003A0017550	glutathione Stransferase
Sspon.003A0017570	Glutathione S-transferase, N-terminal domain
Sspon.003A0017571	glutathione s-transferase
Sspon.003A0019290	Glutathione S-transferase, N-terminal domain
Sspon.003A0022910	Glutathione S-transferase, C-terminal domain
Sspon.003B0001164	Glutathione S-transferase, C-terminal domain
Sspon.003B0001166	Glutathione S-transferase, C-terminal domain
Sspon.003B0001167	Glutathione S-transferase, N-terminal domain
Sspon.003B0001220	Glutathione S-transferase, N-terminal domain
Sspon.003B0001221	glutathione s-transferase
Sspon.003B0001260	Glutathione S-transferase, N-terminal domain
Sspon.003B0001270	glutathione
Sspon.003B0001280	Glutathione S-transferase, C-terminal domain
Sspon.003B0001281	Glutathione S-transferase, C-terminal domain
Sspon.003B0001320	Glutathione S-transferase, N-terminal domain
Sspon.003B0001330	Glutathione S-transferase, N-terminal domain
Sspon.003B0001360	Glutathione S-transferase, N-terminal domain
Sspon.003B0001361	Glutathione S-transferase, C-terminal domain
Sspon.003B0001362	glutathione
Sspon.003B0001363	Glutathione S-transferase, C-terminal domain
Sspon.003B0001364	Glutathione S-transferase, C-terminal domain
Sspon.003B0001400	Glutathione S-transferase, N-terminal domain
Sspon.003B0003280	Glutathione S-transferase, C-terminal domain
Sspon.003B0008200	Glutathione S-transferase, C-terminal domain
Sspon.003B0009230	Glutathione S-transferase, C-terminal domain
Sspon.003B0010950	glutathione Stransferase
Sspon.003B0011370	Glutathione S-transferase, N-terminal domain
Sspon.003B0013920	glutathione s-transferase
Sspon.003B0013930	glutathione Stransferase
Sspon.003B0020550	Glutathione S-transferase, C-terminal domain
Sspon.003B0020591	Glutathione S-transferase, C-terminal domain
Sspon.003B0020910	Glutathione S-transferase, C-terminal domain
Sspon.003B0022361	Glutathione S-transferase, C-terminal domain
Sspon.003B0022390	glutathione s-transferase
Sspon.003B0022400	glutathione s-transferase
Sspon.003B0022480	Has a glutathione-disulfide oxidoreductase activity in the presence of NADPH and glutathione reductase. Reduces low molecular weight disulfides and proteins (By similarity)
Sspon.003B0022490	Has a glutathione-disulfide oxidoreductase activity in the presence of NADPH and glutathione reductase. Reduces low molecular weight disulfides and proteins (By similarity)
Sspon.003C0000650	Glutathione S-transferase, N-terminal domain
Sspon.003C0000660	Glutathione S-transferase, C-terminal domain
Sspon.003C0000740	Glutathione S-transferase, C-terminal domain
Sspon.003C0000741	Glutathione S-transferase, N-terminal domain
Sspon.003C0000760	Glutathione S-transferase, C-terminal domain
Sspon.003C0000770	Glutathione S-transferase, C-terminal domain
Sspon.003C0000780	glutathione Stransferase
Sspon.003C0000790	glutathione
Sspon.003C0000810	Glutathione S-transferase, N-terminal domain
Sspon.003C0000820	Glutathione S-transferase, N-terminal domain
Sspon.003C0004300	Glutathione S-transferase, C-terminal domain
Sspon.003C0004320	Glutathione S-transferase, N-terminal domain
Sspon.003C0004330	Glutathione S-transferase, C-terminal domain
Sspon.003C0004350	Glutathione S-transferase, C-terminal domain
Sspon.003C0004360	Glutathione S-transferase, N-terminal domain
Sspon.003C0004370	glutathione
Sspon.003C0004380	glutathione
Sspon.003C0004390	glutathione
Sspon.003C0004400	Glutathione S-transferase, N-terminal domain
Sspon.003C0004410	glutathione
Sspon.003C0004420	Glutathione S-transferase, C-terminal domain
Sspon.003C0004440	glutathione
Sspon.003C0004460	Glutathione S-transferase, N-terminal domain
Sspon.003C0004481	Glutathione S-transferase, N-terminal domain
Sspon.003C0004500	Glutathione S-transferase, N-terminal domain
Sspon.003C0004510	Glutathione S-transferase, C-terminal domain
Sspon.003C0004520	Glutathione S-transferase, C-terminal domain
Sspon.003C0004530	Glutathione S-transferase, C-terminal domain
Sspon.003C0004550	Glutathione S-transferase, N-terminal domain
Sspon.003C0005310	Glutathione S-transferase, N-terminal domain
Sspon.003C0005731	Glutathione S-transferase, C-terminal domain
Sspon.003C0014310	Glutathione S-transferase, C-terminal domain
Sspon.003C0015020	glutathione Stransferase
Sspon.003C0018921	glutathione Stransferase
Sspon.003C0018930	Glutathione S-transferase, C-terminal domain
Sspon.003C0018940	Glutathione S-transferase, N-terminal domain
Sspon.003C0025731	Glutathione S-transferase, C-terminal domain
Sspon.003C0025760	Glutathione S-transferase, N-terminal domain
Sspon.003C0025870	Has a glutathione-disulfide oxidoreductase activity in the presence of NADPH and glutathione reductase. Reduces low molecular weight disulfides and proteins (By similarity)
Sspon.003C0027390	Glutathione S-transferase, N-terminal domain
Sspon.003D0001640	Glutathione S-transferase, C-terminal domain
Sspon.003D0001700	Glutathione S-transferase, C-terminal domain
Sspon.003D0001710	glutathione Stransferase
Sspon.003D0001730	glutathione
Sspon.003D0001790	Glutathione S-transferase, C-terminal domain
Sspon.003D0001800	Glutathione S-transferase, C-terminal domain
Sspon.003D0001810	glutathione
Sspon.003D0002470	Glutathione S-transferase, N-terminal domain
Sspon.003D0009040	glutathione Stransferase
Sspon.003D0009490	Glutathione S-transferase
Sspon.003D0012970	Glutathione S-transferase, C-terminal domain
Sspon.003D0012981	glutathione Stransferase
Sspon.004A0001170	Glutathione reductase
Sspon.004B0011720	Glutathione S-transferase, N-terminal domain
Sspon.004B0011730	glutathione Stransferase
Sspon.004B0011740	Glutathione S-transferase, N-terminal domain
Sspon.004B0012560	glutathione Stransferase
Sspon.004C0001370	Glutathione S-transferase, C-terminal domain
Sspon.004C0001540	Glutathione reductase
Sspon.004C0001670	Glutathione S-transferase, C-terminal domain
Sspon.004C0013050	Glutathione S-transferase, N-terminal domain
Sspon.004C0013060	Glutathione S-transferase, N-terminal domain
Sspon.004C0013070	glutathione Stransferase
Sspon.004C0013841	glutathione Stransferase
Sspon.004D0002270	Glutathione S-transferase, C-terminal domain
Sspon.004D0002381	Glutathione reductase
Sspon.004D0002391	Glutathione S-transferase, C-terminal domain
Sspon.004D0002441	Glutathione reductase
Sspon.004D0002480	Glutathione S-transferase, C-terminal domain
Sspon.004D0014355	Glutathione S-transferase, N-terminal domain
Sspon.004D0015100	glutathione Stransferase
Sspon.005A0003802	Glutathione S-transferase, C-terminal domain
Sspon.005A0014011	Glutathione S-transferase, N-terminal domain
Sspon.005A0022030	Glutathione S-transferase, N-terminal domain
Sspon.005B0012091	Glutathione S-transferase, N-terminal domain
Sspon.005B0020081	Glutathione S-transferase, N-terminal domain
Sspon.005C0000891	Glutathione S-transferase, N-terminal domain
Sspon.005C0009910	Glutathione S-transferase, N-terminal domain
Sspon.005C0009920	Glutathione S-transferase, N-terminal domain
Sspon.005C0019250	Glutathione S-transferase, N-terminal domain
Sspon.005D0006022	Glutathione S-transferase, N-terminal domain
Sspon.005D0015990	Glutathione S-transferase, N-terminal domain
Sspon.005D0016000	Glutathione S-transferase, N-terminal domain
Sspon.005D0023490	Glutathione S-transferase, N-terminal domain
Sspon.006A0005870	Inherit from NOG: Glutathione S-transferase N-terminal domain
Sspon.006A0010811	Glutathione S-transferase, C-terminal domain
Sspon.006A0022360	Glutathione S-transferase, N-terminal domain
Sspon.006A0023260	Glutathione S-transferase, C-terminal domain
Sspon.006A0023270	Glutathione S-transferase
Sspon.006A0024230	glutathione synthetase
Sspon.006A0024240	glutathione synthetase
Sspon.006A0025220	glutathione Stransferase
Sspon.006B0005001	Glutathione S-transferase, N-terminal domain containing protein
Sspon.006B0016610	glutathione s-transferase
Sspon.006B0018720	glutathione Stransferase
Sspon.006B0021671	Glutathione S-transferase, N-terminal domain
Sspon.006B0024640	glutathione Stransferase
Sspon.006B0024650	glutathione Stransferase
Sspon.006B0026160	glutathione Stransferase
Sspon.006B0026170	Glutathione S-transferase, C-terminal domain
Sspon.006C0005541	Glutathione S-transferase, N-terminal domain containing protein
Sspon.006C0016520	glutathione s-transferase
Sspon.006C0019553	glutathione Stransferase
Sspon.006C0020850	glutathione synthetase
Sspon.006C0024701	glutathione Stransferase
Sspon.007A0010440	Glutathione S-transferase, N-terminal domain
Sspon.007A0010470	Glutathione S-transferase, N-terminal domain
Sspon.007A0016970	Glutathione S-transferase, C-terminal domain
Sspon.007A0017000	glutathione Stransferase
Sspon.007A0017010	Glutathione S-transferase, C-terminal domain
Sspon.007A0017030	Glutathione S-transferase, C-terminal domain
Sspon.007A0017040	Glutathione S-transferase, C-terminal domain
Sspon.007A0017050	Glutathione S-transferase, C-terminal domain
Sspon.007A0017070	Glutathione S-transferase, C-terminal domain
Sspon.007A0017420	Glutathione S-transferase, C-terminal domain
Sspon.007A0017430	Glutathione S-transferase, C-terminal domain
Sspon.007A0020160	Glutathione S-transferase, N-terminal domain
Sspon.007B0009500	Glutathione S-transferase, N-terminal domain
Sspon.007B0009610	Glutathione S-transferase, N-terminal domain
Sspon.007B0017250	Glutathione S-transferase, C-terminal domain
Sspon.007B0017260	Glutathione S-transferase, C-terminal domain
Sspon.007B0017430	Glutathione S-transferase, C-terminal domain
Sspon.007B0017452	glutathione Stransferase
Sspon.007B0017453	Glutathione S-transferase, C-terminal domain
Sspon.007B0017710	Glutathione S-transferase, C-terminal domain
Sspon.007B0017730	Glutathione S-transferase, C-terminal domain
Sspon.007B0019440	Glutathione S-transferase, N-terminal domain
Sspon.007B0028000	Glutathione S-transferase, N-terminal domain
Sspon.007C0012270	Glutathione S-transferase, C-terminal domain
Sspon.007C0016710	Glutathione S-transferase, C-terminal domain
Sspon.007C0016720	Glutathione S-transferase, C-terminal domain
Sspon.007C0016730	Glutathione S-transferase, C-terminal domain
Sspon.007C0016740	Glutathione S-transferase, C-terminal domain
Sspon.007C0016750	Glutathione S-transferase, C-terminal domain
Sspon.007C0016760	Glutathione S-transferase, C-terminal domain
Sspon.007C0019290	Glutathione S-transferase, N-terminal domain
Sspon.007C0019300	Glutathione S-transferase, N-terminal domain
Sspon.007C0019320	Glutathione S-transferase, N-terminal domain
Sspon.007C0019330	Glutathione S-transferase, N-terminal domain
Sspon.007C0022350	Glutathione S-transferase, N-terminal domain
Sspon.007C0022351	Glutathione S-transferase, N-terminal domain
Sspon.007D0008661	Glutathione S-transferase, N-terminal domain
Sspon.007D0015601	Glutathione S-transferase, C-terminal domain
Sspon.007D0015650	Glutathione S-transferase, C-terminal domain
Sspon.007D0015690	Glutathione S-transferase, C-terminal domain
Sspon.007D0015700	Glutathione S-transferase, C-terminal domain
Sspon.007D0015720	glutathione Stransferase
Sspon.007D0015730	glutathione Stransferase
Sspon.007D0015750	Glutathione S-transferase, C-terminal domain
Sspon.007D0015760	Glutathione S-transferase, C-terminal domain
Sspon.007D0015770	Glutathione S-transferase, C-terminal domain
Sspon.007D0015771	Glutathione S-transferase, C-terminal domain
Sspon.007D0016090	Inherit from KOG: glutathione Stransferase
Sspon.007D0016140	Glutathione S-transferase, C-terminal domain
Sspon.007D0016160	Glutathione S-transferase, C-terminal domain
Sspon.007D0018110	Glutathione S-transferase, N-terminal domain
Sspon.007D0018120	Glutathione S-transferase, N-terminal domain
Sspon.007D0021310	Glutathione S-transferase, N-terminal domain
Sspon.007D0021320	Glutathione S-transferase, N-terminal domain
Sspon.008A0002741	Glutathione S-transferase, C-terminal domain
Sspon.008A0004821	Glutathione reductase
Sspon.008A0014040	Glutathione S-transferase, N-terminal domain
Sspon.008A0014301	Glutathione S-transferase, N-terminal domain
Sspon.008B0014691	Glutathione S-transferase, N-terminal domain
Sspon.008B0014701	Glutathione S-transferase, N-terminal domain
Sspon.008B0014930	Glutathione S-transferase, N-terminal domain
Sspon.008C0013410	Glutathione S-transferase, N-terminal domain
Sspon.008C0014140	Glutathione S-transferase, N-terminal domain
Sspon.008C0014360	Glutathione S-transferase, N-terminal domain
Sspon.008C0016681	Glutathione S-transferase, N-terminal domain
Sspon.008D0010600	Glutathione S-transferase, C-terminal domain
Sspon.008D0013971	Glutathione S-transferase, N-terminal domain
Sspon.ctg0013530	glutathione Stransferase
Sspon.ctg0243270	Glutathione S-transferase, N-terminal domain
Sspon.ctg0255320	Glutathione S-transferase, N-terminal domain
Sspon.ctg0255330	glutathione Stransferase
Sspon.ctg0255340	Glutathione S-transferase, C-terminal domain
Sspon.ctg0459090	glutathione synthetase
Sspon.ctg0477770	Glutathione S-transferase, N-terminal domain
Sspon.ctg0477810	Glutathione S-transferase
Sspon.ctg0478780	glutathione synthetase
Sspon.ctg0485370	Glutathione S-transferase, C-terminal domain
Sspon.ctg0598690	Glutathione S-transferase, C-terminal domain
Sspon.ctg0715570	Glutathione S-transferase, C-terminal domain
Sspon.ctg0774930	Glutathione S-transferase, C-terminal domain
Sspon.ctg0791520	Glutathione S-transferase, N-terminal domain
Sspon.ctg0896710	glutathione synthetase
Sspon.008C0002081	Glutathione S-transferase, C-terminal domain
Sspon.008C0009350	Glutathione S-transferase, C-terminal domain
Sspon.001C0009010	Inherit from strNOG: Glutathione S-transferase
Sspon.001C0020330	Inherit from strNOG: Glutathione S-transferase
Sspon.001C0020340	Inherit from strNOG: Glutathione S-transferase
Sspon.002B0025840	glutathione Stransferase
Sspon.002D0038000	glutathione synthetase
Sspon.003C0025720	glutathione s-transferase
Sspon.006A0007331	glutathione Stransferase
Sspon.006A0017290	glutathione s-transferase
Sspon.006C0010680	Glutathione S-transferase, C-terminal domain
Sspon.006D0022731	glutathione synthetase
Sspon.006D0023730	glutathione Stransferase
Sspon.006D0023731	glutathione Stransferase
Enzymatic Antioxidants
Sspon.001D0009060	Bifunctional enzyme with both catalase and broad- spectrum peroxidase activity (By similarity)
Sspon.005A0011740	Catalase
Sspon.005A0011770	Catalase
Sspon.005C0007750	Catalase
Sspon.006B0006410	bifunctional monodehydroascorbate reductase and carbonic
Sspon.006C0006770	bifunctional monodehydroascorbate reductase and carbonic
Sspon.006C0006781	bifunctional monodehydroascorbate reductase and carbonic
Sspon.006D0006000	bifunctional monodehydroascorbate reductase and carbonic
Sspon.006D0006010	bifunctional monodehydroascorbate reductase and carbonic
Sspon.006D0006100	bifunctional monodehydroascorbate reductase and carbonic
Sspon.006D0006130	bifunctional monodehydroascorbate reductase and carbonic
Sspon.007C0023730	L-ascorbate peroxidase activity
Sspon.008A0004631	L-ascorbate oxidase homolog
Sspon.008B0004360	L-ascorbate oxidase homolog
Sspon.008C0004901	L-ascorbate oxidase homolog
Sspon.008D0004470	L-ascorbate oxidase homolog
Sspon.001C0009110	ascorbate peroxidase
Sspon.001C0009790	ascorbate peroxidase
Sspon.002A0000570	Ascorbate Peroxidase
Sspon.002B0000260	Ascorbate Peroxidase
Sspon.002B0000361	Ascorbate Peroxidase
Sspon.002D0002311	Ascorbate Peroxidase
Sspon.002D0006290	L-ascorbate oxidase homolog
Sspon.005A0018261	L-ascorbate peroxidase activity
Sspon.005B0016561	L-ascorbate peroxidase activity
Sspon.007A0026750	L-ascorbate peroxidase activity
Sspon.007B0026971	L-ascorbate peroxidase activity
Sspon.005C0015180	L-ascorbate peroxidase activity
Sspon.005D0019911	L-ascorbate peroxidase activity
