# Supplementary material for: Gene expression profiling of reactive oxygen species (ROS) and antioxidant defense system following Sugarcane mosaic virus (SCMV) infection
Source: BMC Plant Biol. 2020 Nov 23;20:532. doi: 10.1186/s12870-020-02737-1 (PMC7685628; doi:10.1186/s12870-020-02737-1)
Supplement: Supplementary file 4 — Additional file 4: Table S3.List of primers’ sequences used for qRT-PCR. [file 12870_2020_2737_MOESM4_ESM.xlsx]

## Sheet: Sheet1
Additional file 4: Table S3: List of primers sequence used for qRT-PCR.
Primer code	Primer Sequence	Gene name	Amplicon length	Tm	Accession No.	References
qPCR 1F	GTCCAACCCCAGTGTGGAAGTG	bHLH	140	59.9
qPCR 1R	ACAGGGTCGGATGAGGCATGTA
qPCR 2F	GGCAAGTCCTTCAGCTCCTACCA	bZIP	115	59.8
qPCR 2R	CCTCGTCCTCCTCCCACATCTT
qPCR 3F	GCCGTCAAGAACAGCCCATACC	WRKY	125	60
qPCR 3R	ATGTCGATGACGCCTCCTCCT
qPCR 4F	TGCAGTGGTGGTGAATGGAA	MDH	103	60	XM002467034	Reddy, P.S.; Reddy, D. S.; Sivasakthi, K.; Bhatnagar-Mathur, P.; Vadez, V.; Sharma, k.k.Evaluation of Sorghum [Sorghum bicolor (L.)] Reference Genes in Various Tissues and under Abiotic Stress Conditions for Quantitative Real-Time PCR Data Normalization. 2016, 7: 529.
qPCR 4R	GCGTCTTCTCTTCCGACAGC
qPCR 5F	AAGGCCGGCATTGCTTTGAAT	GADPH	107	60	XM002439118	Reddy, P.S.; Reddy, D. S.; Sivasakthi, K.; Bhatnagar-Mathur, P.; Vadez, V.; Sharma, k.k.Evaluation of Sorghum [Sorghum bicolor (L.)] Reference Genes in Various Tissues and under Abiotic Stress Conditions for Quantitative Real-Time PCR Data Normalization. 2016, 7: 529.
qPCR 5R	ACATGTGGCAGATCAGGTCGA
